# Supplementary material for: Propolis in Obesity and Related Metabolic Disorders: Mechanistic and Clinical Insights—A Scoping Review
Source: Nutrients. 2026 Mar 3;18(5):826. doi: 10.3390/nu18050826 (PMC12987181; doi:10.3390/nu18050826)
Supplement: Supplementary file 1 [file nutrients-18-00826-s001.zip]

Archive with 2 entries (2 files):
- Supplementary_Table_S1_Search_Strategy.pdf
- PRISMA-ScR-Fillable-Checklist .pdf
